# Supplementary material for: AtWuschel Promotes Formation of the Embryogenic Callus in Gossypium hirsutum
Source: PLoS One. 2014 Jan 31;9(1):e87502. doi: 10.1371/journal.pone.0087502 (PMC3909107; doi:10.1371/journal.pone.0087502)
Supplement: Table S1 — Specific primers for cloning GhLEC1, GhLEC2, GhFUS3 and AtWuschel. (XLSX) [file pone.0087502.s002.xlsx]

## Sheet: Sheet1
Specific primers for cloning GhLEC1, GhLEC2 and GhFUS3 in a full-length cDNA library of CRI24
Gene	Forward 5'-3'	Reverse 5'-3'
GhLEC1	TAATACCCAGGGCTGAGC	AATGCCACACCAATGCTT
GhLEC2	CAGAAGGTTATGAGTTAGCCAAG	ACTGTTGTGATGAGCCCAT
GhFUS3	GCTTTGGTTTCAACAGGAA	CCCATCCTTTGACATTTCA
Specific primers for cloning AtWuschel from wild-type Arabidopsis (Columbia ecotype)
Gene	Forward 5'-3'	Reverse 5'-3'
AtWus	ATGGAGCCGCCACAGCAT	CTAGTTCAGACGTAGCTCAAGAGAA
Specific primers for cloning AtWuschel with restriction enzyme cutting sites (Forward: BamH I, Reverse: Sac I)
Gene	Forward 5'-3'	Reverse 5'-3'
AtWus	GGATCCATGGAGCCGCCACAGCAT	GAGCTCCTAGTTCAGACGTAGCTCAAGAGAA
